# Supplementary material for: Construction of Circulating MicroRNAs-Based Non-invasive Prediction Models of Recurrent Implantation Failure by Network Analysis
Source: Front Genet. 2021 Jul 23;12:712150. doi: 10.3389/fgene.2021.712150 (PMC8344057; doi:10.3389/fgene.2021.712150)
Supplement: Supplementary Table 1 — The co-expression miRNAs between serum and endometrial samples. [file Table_1.XLSX]

## Sheet: endometrial
	baseMean	log2FoldChange	lfcSE	stat	pvalue	padj
hsa-miR-4485-3p	328.748	5.67059	0.473688	11.9712	5.03e-33	5.79e-30
hsa-miR-1973	4.8117	4.43908	0.748592	5.92991	3.03e-09	1.83e-07
hsa-miR-4284	6.64933	3.83572	0.497908	7.70367	1.32e-14	7.6e-12
hsa-miR-4484	4.63879	2.67181	0.395925	6.74827	1.5e-11	2.87e-09
hsa-miR-23c	34.3164	2.27947	0.570352	3.9966	6.43e-05	0.00076183
hsa-miR-5585-3p	28.9517	2.22337	0.347313	6.40163	1.54e-10	1.25e-08
hsa-miR-3651	1.74526	1.79618	0.398956	4.50222	6.72e-06	0.000118978
hsa-miR-3674	0.35193	1.77036	0.986888	1.79388	0.0728327	NA
hsa-miR-4532	84.9364	1.70984	0.334421	5.11283	3.17e-07	9.36e-06
hsa-miR-1537-5p	0.585139	1.66769	0.577341	2.88857	0.00386995	0.0222522
hsa-miR-4485-5p	0.28075	1.60492	1.049	1.52995	0.126029	NA
hsa-miR-4519	1.6215	1.60284	0.459307	3.48969	0.000483588	0.00408917
hsa-miR-934	16.9082	1.51317	0.292088	5.18052	2.21e-07	7.07e-06
hsa-miR-4444	0.696207	1.50815	0.568159	2.65445	0.00794368	0.0384116
hsa-miR-1299	1.05686	1.49286	0.653045	2.286	0.0222542	0.0815044
hsa-miR-1296-3p	4.57963	1.48012	0.350079	4.22798	2.36e-05	0.000343253
hsa-miR-612	0.87756	1.4607	0.574111	2.54428	0.0109504	0.0486425
hsa-miR-4418	4.97716	1.43534	0.293928	4.88329	1.04e-06	2.45e-05
hsa-miR-4449	1.91903	1.42984	0.50292	2.84308	0.00446803	0.0250785
hsa-miR-1244	1.1719	1.40057	0.550412	2.5446	0.0109404	0.0486425
hsa-miR-619-5p	40.9548	1.34629	0.28108	4.78971	1.67e-06	3.62e-05
hsa-miR-4443	0.366681	1.32175	1.02268	1.29244	0.196205	NA
hsa-miR-4522	0.299172	1.31012	0.862354	1.51924	0.128702	NA
hsa-miR-544a	0.85532	1.26326	0.497047	2.54154	0.0110366	0.0488158
hsa-miR-3664-5p	0.675111	1.25212	0.527171	2.37517	0.0175409	0.0691954
hsa-miR-5582-3p	0.476212	1.24319	0.643785	1.93107	0.0534749	0.156269
hsa-miR-4488	1.60568	1.24268	0.486519	2.55423	0.0106422	0.0479941
hsa-miR-4687-3p	0.595386	1.23776	0.558332	2.21688	0.026631	0.093371
hsa-miR-1273a	1.31825	1.215	0.494449	2.45728	0.0139993	0.0583302
hsa-miR-6775-3p	0.231983	1.21175	1.42874	0.848127	0.396367	NA
hsa-miR-5095	5.75541	1.18608	0.359765	3.29683	0.000977844	0.00749259
hsa-miR-449b-3p	8.87163	1.17407	0.377524	3.10992	0.00187136	0.0124397
hsa-miR-4639-5p	0.771061	1.16842	0.507838	2.30076	0.021405	0.0796626
hsa-miR-615-5p	0.413379	1.16512	0.94721	1.23006	0.218676	NA
hsa-miR-1273e	1.43358	1.16169	0.489222	2.37457	0.0175696	0.0691954
hsa-miR-374c-3p	1.2599	1.15153	0.441245	2.60974	0.00906122	0.0423593
hsa-miR-3681-5p	1.04388	1.13174	0.430322	2.62999	0.0085387	0.0407448
hsa-miR-3926	0.60925	1.12849	0.534975	2.10943	0.0349075	0.112763
hsa-miR-4461	17.6741	1.11388	0.204557	5.44532	5.17e-08	2.29e-06
hsa-miR-5701	80.6731	1.10678	0.207515	5.3335	9.63e-08	3.57e-06
hsa-miR-502-5p	126.92	1.04313	0.170255	6.12686	8.96e-10	6.06e-08
hsa-miR-3607-3p	44.3255	1.04285	0.221727	4.70329	2.56e-06	5.35e-05
hsa-miR-449c-3p	0.541245	1.03957	0.785037	1.32424	0.185425	0.354805
hsa-miR-6087	0.715034	1.00591	0.676167	1.48767	0.136839	0.292426
hsa-miR-197-3p	182.015	1.00271	0.283568	3.53606	0.00040615	0.00356544
hsa-miR-3188	0.460601	-1.00211	0.571686	-1.7529	0.0796191	0.201235
hsa-miR-329-5p	0.603476	-1.00213	0.619285	-1.61821	0.105617	0.248894
hsa-miR-4647	0.411518	-1.01585	0.672537	-1.51047	0.130924	NA
hsa-miR-494-5p	0.873165	-1.01836	0.528353	-1.92743	0.0539257	0.156602
hsa-miR-3120-3p	0.23588	-1.03048	1.08544	-0.949368	0.342433	NA
hsa-miR-6724-5p	4.17935	-1.04447	0.29013	-3.60002	0.000318194	0.00295099
hsa-miR-486-5p	25779.1	-1.04533	0.333883	-3.13084	0.00174307	0.0117972
hsa-miR-383-5p	2.10021	-1.07092	0.611909	-1.75013	0.0800964	0.201997
hsa-miR-4435	1.68951	-1.07809	0.452396	-2.38307	0.0171689	0.0683191
hsa-miR-885-3p	1.65706	-1.0788	0.43543	-2.47755	0.0132289	0.0555228
hsa-miR-6774-3p	0.369901	-1.08064	0.676741	-1.59682	0.110305	NA
hsa-miR-4466	0.611214	-1.08308	0.568795	-1.90416	0.0568892	0.163034
hsa-miR-6886-5p	0.427699	-1.08372	0.690937	-1.56848	0.11677	0.265254
hsa-miR-500b-3p	0.683873	-1.0883	0.612161	-1.7778	0.0754372	0.194513
hsa-miR-6730-5p	0.354385	-1.09154	0.728392	-1.49856	0.133989	NA
hsa-miR-7155-3p	0.676912	-1.09937	0.560262	-1.96225	0.0497337	0.149331
hsa-miR-6772-3p	0.420864	-1.10654	0.626809	-1.76536	0.0775032	0.19751
hsa-miR-4707-3p	5.16188	-1.12739	0.525414	-2.14571	0.0318957	0.107015
hsa-miR-4507	0.671231	-1.13043	0.559571	-2.02017	0.0433655	0.135517
hsa-miR-146a-5p	842.388	-1.13222	0.314827	-3.59634	0.000322729	0.0029691
hsa-miR-6895-3p	0.363363	-1.13438	0.785979	-1.44327	0.148945	NA
hsa-miR-2276-3p	1.1843	-1.15175	0.431092	-2.67171	0.00754662	0.0370881
hsa-miR-3146	0.541803	-1.15434	0.628464	-1.83676	0.0662455	0.178413
hsa-miR-1910-5p	1.20329	-1.15456	0.434991	-2.65421	0.00794954	0.0384116
hsa-miR-16-2-3p	462.019	-1.16497	0.182239	-6.39252	1.63e-10	1.25e-08
hsa-miR-223-3p	728.371	-1.16627	0.315053	-3.70183	0.000214047	0.00212202
hsa-miR-6866-3p	0.494832	-1.16758	0.610323	-1.91306	0.0557409	0.161098
hsa-miR-4742-3p	1.16309	-1.17767	0.46151	-2.55176	0.0107179	0.0481469
hsa-miR-610	0.640472	-1.17881	0.559549	-2.10671	0.0351427	0.112889
hsa-miR-511-5p	6.13001	-1.20152	0.29518	-4.07048	4.69e-05	0.000581559
hsa-miR-448	0.921329	-1.20821	0.821711	-1.47036	0.141463	0.299049
hsa-miR-320e	2.47856	-1.24128	0.333767	-3.71899	0.00020002	0.00201774
hsa-miR-6130	2.48202	-1.24351	0.626187	-1.98584	0.0470513	0.142392
hsa-miR-486-3p	9.02921	-1.24934	0.348965	-3.58013	0.000343422	0.00310973
hsa-miR-3149	0.471328	-1.25905	0.669164	-1.88152	0.0599008	0.168838
hsa-miR-877-5p	41.9333	-1.26146	0.190267	-6.62994	3.36e-11	4.29e-09
hsa-miR-4742-5p	0.667225	-1.26761	0.560355	-2.26215	0.0236882	0.0853962
hsa-miR-3173-5p	1.19489	-1.26878	0.500974	-2.53263	0.011321	0.0495024
hsa-miR-3660	1.15112	-1.29368	0.558858	-2.31486	0.0206203	0.0774947
hsa-miR-3605-3p	25.6436	-1.30243	0.231504	-5.62594	1.84e-08	9.22e-07
hsa-miR-873-3p	56.1446	-1.30873	0.247458	-5.28871	1.23e-07	4.29e-06
hsa-miR-409-5p	96.452	-1.30916	0.366064	-3.57633	0.000348458	0.00313068
hsa-miR-6894-5p	0.370776	-1.35185	0.731266	-1.84864	0.0645102	NA
hsa-miR-6744-5p	0.704637	-1.38916	1.31223	-1.05863	0.28977	0.493683
hsa-miR-1228-3p	1.04583	-1.39488	0.536778	-2.59862	0.00935981	0.0434592
hsa-miR-363-5p	0.536116	-1.40346	0.577001	-2.43233	0.015002	0.0613962
hsa-miR-605-3p	1.03113	-1.4318	0.581384	-2.46275	0.0137876	0.0576571
hsa-miR-6134	0.739136	-1.4641	0.669819	-2.18582	0.0288287	0.0989642
hsa-miR-378e	125.804	-1.47667	0.330095	-4.47347	7.7e-06	0.000132093
hsa-miR-4732-5p	1.01193	-1.51061	0.827908	-1.8246	0.0680607	0.181601
hsa-miR-3690	2.52285	-1.58169	0.472551	-3.34714	0.000816509	0.0063445
hsa-miR-6129	0.386464	-1.60804	2.97589	-0.540356	0.588952	NA
hsa-miR-224-5p	950.622	-1.62515	0.240766	-6.74991	1.48e-11	2.87e-09
hsa-miR-378f	2.8699	-1.77232	0.558375	-3.17407	0.00150319	0.0104882
hsa-miR-4717-3p	1.06516	-1.77461	0.521011	-3.40608	0.000659019	0.00533712
hsa-miR-636	1.10936	-1.82212	0.54922	-3.31765	0.000907766	0.00700625
hsa-miR-4510	13.9998	-2.14505	0.60476	-3.54695	0.000389724	0.00344756
hsa-miR-3168	1.10193	-2.20771	0.782304	-2.82206	0.00477166	0.0261305
hsa-miR-1827	9.14708	-2.25847	0.418128	-5.40139	6.61e-08	2.72e-06
hsa-miR-1271-5p	133.153	-2.34485	0.367728	-6.37659	1.81e-10	1.3e-08
hsa-miR-6718-5p	10.4998	-2.44382	0.478544	-5.10678	3.28e-07	9.42e-06
hsa-miR-6503-5p	1.38419	-2.51585	0.514817	-4.88689	1.02e-06	2.45e-05
hsa-miR-3130-3p	1.33675	-2.78507	0.617316	-4.51158	6.43e-06	0.000115624

## Sheet: serum
	baseMean	log2FoldChange	lfcSE	stat	pvalue	padj
hsa-miR-3607-3p	8.50432	1.95072	0.381678	5.1109	3.21e-07	6.4e-05
hsa-miR-5701	18.2037	1.85821	0.316033	5.87978	4.11e-09	3.28e-06
hsa-miR-141-3p	149.681	1.35401	0.436756	3.10016	0.00193419	0.0376459
hsa-miR-30a-5p	423.242	1.33397	0.251541	5.30322	1.14e-07	3.03e-05
hsa-miR-6758-3p	0.987409	1.22324	0.524973	2.3301	0.0198009	0.144964
hsa-miR-7-2-3p	0.343758	1.19321	0.66568	1.79246	0.0730588	NA
hsa-miR-708-3p	2.94735	1.16583	0.612924	1.90207	0.0571619	0.257713
hsa-miR-542-3p	11.6523	1.16165	0.251919	4.61119	4e-06	0.00042654
hsa-miR-3653-3p	0.813954	1.14747	0.652279	1.75917	0.0785486	NA
hsa-miR-5588-5p	0.580603	1.1364	0.454195	2.50201	0.012349	NA
hsa-miR-6769b-3p	3.1287	1.12326	0.370864	3.02877	0.00245555	0.0416921
hsa-miR-937-3p	7.77522	1.12311	0.293394	3.828	0.00012919	0.00490912
hsa-miR-449a	4.02636	1.11542	0.369311	3.02027	0.00252548	0.0419861
hsa-miR-6509-5p	0.54299	1.09759	0.584792	1.8769	0.060532	NA
hsa-miR-412-5p	8.05694	1.08421	0.594916	1.82247	0.0683841	0.277008
hsa-miR-876-5p	0.108023	1.02456	1.87363	0.54683	0.584496	NA
hsa-miR-6812-3p	3.33889	1.02079	0.358171	2.85002	0.00437171	0.0581438
hsa-miR-6866-3p	1.56093	1.01725	0.393683	2.58394	0.00976794	0.0939135
hsa-miR-6868-3p	10.3828	1.01675	0.398317	2.55263	0.0106913	0.0999674
hsa-miR-6894-5p	0.19285	1.01151	1.05567	0.958169	0.337978	NA
hsa-miR-4755-3p	1.42605	1.00539	0.460564	2.18296	0.0290389	0.175553
hsa-miR-541-3p	0.398061	1.00188	0.707899	1.41529	0.156984	NA
hsa-miR-3942-3p	0.652316	-1.01802	0.432772	-2.35233	0.0186562	NA
hsa-miR-124-3p	0.289319	-1.03614	1.50033	-0.690612	0.489809	NA
hsa-miR-3188	1.05487	-1.04093	0.446173	-2.33302	0.0196471	0.144964
hsa-miR-4701-5p	0.347604	-1.04179	0.695749	-1.49737	0.134297	NA
hsa-miR-1292-3p	0.561603	-1.0474	0.951024	-1.10134	0.270748	NA
hsa-miR-4753-3p	1.72872	-1.0484	0.486726	-2.15397	0.0312423	0.184677
hsa-miR-2276-3p	0.783787	-1.0558	0.514642	-2.05152	0.0402159	NA
hsa-miR-1269a	0.0596388	-1.05706	2.97894	-0.354844	0.722707	NA
hsa-miR-6723-5p	0.0797092	-1.06422	1.6328	-0.651775	0.514547	NA
hsa-miR-6131	20.5698	-1.0866	0.400261	-2.71472	0.00663321	0.072511
hsa-miR-1271-5p	20.3389	-1.08977	0.496902	-2.19312	0.0282984	0.175055
hsa-miR-409-5p	5.44532	-1.09121	0.454477	-2.40102	0.0163495	0.124256
hsa-miR-501-3p	415.53	-1.10994	0.271076	-4.09457	4.23e-05	0.00198538
hsa-miR-214-5p	0.551662	-1.17958	0.681911	-1.72981	0.0836637	NA
hsa-miR-615-3p	0.247809	-1.19749	1.17622	-1.01808	0.308638	NA
hsa-miR-5188	1.61566	-1.21123	0.494099	-2.4514	0.0142302	0.112433
hsa-miR-99b-5p	846.814	-1.214	0.227513	-5.33594	9.51e-08	3.03e-05
hsa-miR-6780a-3p	0.531695	-1.2175	0.914076	-1.33194	0.182878	NA
hsa-miR-320e	0.185048	-1.23817	1.06473	-1.1629	0.244872	NA
hsa-miR-376a-5p	5.34874	-1.30178	0.385877	-3.37358	0.00074199	0.0191001
hsa-miR-7641	16.6422	-1.30954	0.397978	-3.29049	0.00100014	0.0234202
hsa-miR-23c	0.548587	-1.39337	0.736624	-1.89157	0.0585485	NA
hsa-miR-378e	37.1346	-1.43522	0.466344	-3.0776	0.00208672	0.0382414
hsa-miR-4532	0.618506	-1.47178	0.847745	-1.73611	0.0825442	NA
hsa-miR-1297	0.165348	-1.52518	1.86038	-0.819823	0.412317	NA
hsa-miR-5684	8.37263	-1.67852	0.363546	-4.61707	3.89e-06	0.00042654
hsa-miR-3607-5p	0.537596	-2.0512	1.32023	-1.55367	0.120263	NA
hsa-miR-1248	1.05934	-2.42713	0.913617	-2.65661	0.007893	0.0818002
