# Supplementary material for: Construction of Circulating MicroRNAs-Based Non-invasive Prediction Models of Recurrent Implantation Failure by Network Analysis
Source: Front Genet. 2021 Jul 23;12:712150. doi: 10.3389/fgene.2021.712150 (PMC8344057; doi:10.3389/fgene.2021.712150)
Supplement: Supplementary Table 3 — The intersection miRNAs between DEG and WGCNA in endometrium of RIF patients. [file Table_3.XLSX]

## Sheet: mi_turquoise_DEG
WGCNA	DEG
hsa-let-7b-5p	hsa-let-7b-5p
hsa-let-7c	hsa-let-7c
hsa-let-7d-5p	hsa-let-7d-5p
hsa-let-7e-5p	hsa-let-7e-5p
hsa-let-7f-5p	hsa-let-7f-5p
hsa-let-7g-5p	hsa-let-7g-5p
hsa-miR-100-5p	hsa-miR-100-5p
hsa-miR-101-3p	hsa-miR-101-3p
hsa-miR-107	hsa-miR-107
hsa-miR-1207-5p	hsa-miR-1207-5p
hsa-miR-125a-5p	hsa-miR-125a-5p
hsa-miR-125b-5p	hsa-miR-125b-5p
hsa-miR-126-3p	hsa-miR-126-3p
hsa-miR-127-3p	hsa-miR-127-3p
hsa-miR-130a-3p	hsa-miR-130a-3p
hsa-miR-136-5p	hsa-miR-136-5p
hsa-miR-140-5p	hsa-miR-140-5p
hsa-miR-141-3p	hsa-miR-141-3p
hsa-miR-142-3p	hsa-miR-142-3p
hsa-miR-144-3p	hsa-miR-144-3p
hsa-miR-145-3p	hsa-miR-145-3p
hsa-miR-145-5p	hsa-miR-145-5p
hsa-miR-146a-5p	hsa-miR-146a-5p
hsa-miR-146b-5p	hsa-miR-146b-5p
hsa-miR-148b-3p	hsa-miR-148b-3p
hsa-miR-150-5p	hsa-miR-150-5p
hsa-miR-151a-3p	hsa-miR-151a-3p
hsa-miR-16-2-3p	hsa-miR-16-2-3p
hsa-miR-16-5p	hsa-miR-16-5p
hsa-miR-181a-5p	hsa-miR-181a-5p
hsa-miR-186-5p	hsa-miR-186-5p
hsa-miR-18a-5p	hsa-miR-18a-5p
hsa-miR-196b-5p	hsa-miR-196b-5p
hsa-miR-199a-3p	hsa-miR-199a-3p
hsa-miR-199a-5p	hsa-miR-199a-5p
hsa-miR-199b-5p	hsa-miR-199b-5p
hsa-miR-19b-3p	hsa-miR-19b-3p
hsa-miR-200a-3p	hsa-miR-200a-3p
hsa-miR-200b-3p	hsa-miR-200b-3p
hsa-miR-203a	hsa-miR-203a
hsa-miR-21-5p	hsa-miR-21-5p
hsa-miR-218-5p	hsa-miR-218-5p
hsa-miR-222-3p	hsa-miR-222-3p
hsa-miR-223-3p	hsa-miR-223-3p
hsa-miR-23a-3p	hsa-miR-23a-3p
hsa-miR-23b-3p	hsa-miR-23b-3p
hsa-miR-24-3p	hsa-miR-24-3p
hsa-miR-25-3p	hsa-miR-25-3p
hsa-miR-26a-5p	hsa-miR-26a-5p
hsa-miR-26b-5p	hsa-miR-26b-5p
hsa-miR-301a-3p	hsa-miR-301a-3p
hsa-miR-30b-5p	hsa-miR-30b-5p
hsa-miR-30c-5p	hsa-miR-30c-5p
hsa-miR-30e-5p	hsa-miR-30e-5p
hsa-miR-340-5p	hsa-miR-340-5p
hsa-miR-34c-5p	hsa-miR-34c-5p
hsa-miR-362-3p	hsa-miR-362-3p
hsa-miR-3653	hsa-miR-3653
hsa-miR-365a-3p	hsa-miR-365a-3p
hsa-miR-371b-5p	hsa-miR-371b-5p
hsa-miR-374a-5p	hsa-miR-374a-5p
hsa-miR-374b-5p	hsa-miR-374b-5p
hsa-miR-375	hsa-miR-375
hsa-miR-376c-3p	hsa-miR-376c-3p
hsa-miR-424-5p	hsa-miR-424-5p
hsa-miR-425-5p	hsa-miR-425-5p
hsa-miR-4286	hsa-miR-4286
hsa-miR-429	hsa-miR-429
hsa-miR-4306	hsa-miR-4306
hsa-miR-4428	hsa-miR-4428
hsa-miR-449a	hsa-miR-449a
hsa-miR-450a-5p	hsa-miR-450a-5p
hsa-miR-454-3p	hsa-miR-454-3p
hsa-miR-455-3p	hsa-miR-455-3p
hsa-miR-455-5p	hsa-miR-455-5p
hsa-miR-4687-3p	hsa-miR-4687-3p
hsa-miR-4701-5p	hsa-miR-4701-5p
hsa-miR-4713-3p	hsa-miR-4713-3p
hsa-miR-494	hsa-miR-494
hsa-miR-497-5p	hsa-miR-497-5p
hsa-miR-505-3p	hsa-miR-505-3p
hsa-miR-5100	hsa-miR-5100
hsa-miR-532-3p	hsa-miR-532-3p
hsa-miR-590-5p	hsa-miR-590-5p
hsa-miR-6088	hsa-miR-6088
hsa-miR-6090	hsa-miR-6090
hsa-miR-6125	hsa-miR-6125
hsa-miR-6131	hsa-miR-6131
hsa-miR-660-5p	hsa-miR-660-5p
hsa-miR-664b-3p	hsa-miR-664b-3p
hsa-miR-6717-5p	hsa-miR-6717-5p
hsa-miR-744-5p	hsa-miR-744-5p
hsa-miR-92a-3p	hsa-miR-92a-3p
hsa-miR-93-5p	hsa-miR-93-5p
hsa-miR-96-5p	hsa-miR-96-5p
hsa-miR-98-5p	hsa-miR-98-5p
hsa-miR-99a-5p	hsa-miR-99a-5p
hsa-miR-143-3p	#N/A
hsa-miR-136-3p	#N/A
hsa-miR-20a-5p	#N/A
hsa-miR-4291	#N/A
hsa-miR-148a-3p	#N/A
hsa-miR-4284	#N/A
hsa-miR-134	#N/A
hsa-miR-4684-5p	#N/A
hsa-miR-34a-5p	#N/A
hsa-miR-205-5p	#N/A
hsa-miR-20a-3p	#N/A
hsa-miR-1229-5p	#N/A
hsa-miR-1246	#N/A
hsa-miR-6089	#N/A
hsa-miR-135a-3p	#N/A
hsa-miR-10a-5p	#N/A
hsa-miR-493-5p	#N/A
hsa-miR-424-3p	#N/A
hsa-miR-125b-2-3p	#N/A
hsa-miR-19a-3p	#N/A
hsa-miR-9-3p	#N/A
hsa-miR-4726-5p	#N/A
hsa-miR-99b-5p	#N/A
hsa-miR-6127	#N/A
hsa-miR-99a-3p	#N/A
hsa-miR-205-3p	#N/A
hsa-miR-4788	#N/A
hsa-miR-30a-3p	#N/A
hsa-miR-543	#N/A
hsa-miR-3651	#N/A
hsa-miR-520e	#N/A
hsa-miR-4479	#N/A
hsa-miR-4262	#N/A
hsa-miR-6070	#N/A
hsa-miR-1	#N/A
hsa-miR-3960	#N/A
hsa-miR-216a-3p	#N/A
hsa-miR-331-5p	#N/A
hsa-miR-4465	#N/A
hsa-miR-9-5p	#N/A
hsa-miR-4734	#N/A
hsa-miR-4716-3p	#N/A
hsa-miR-10b-3p	#N/A
hsa-miR-4516	#N/A
hsa-miR-151a-5p	#N/A
hsa-miR-500a-3p	#N/A
hsa-miR-4708-3p	#N/A
hsa-miR-4691-5p	#N/A
hsa-miR-153	#N/A
hsa-miR-4778-5p	#N/A
hsa-miR-3927-3p	#N/A
hsa-miR-1972	#N/A
hsa-miR-542-3p	#N/A
hsa-miR-532-5p	#N/A
hsa-miR-760	#N/A
hsa-miR-4487	#N/A
hsa-miR-499a-5p	#N/A
hsa-miR-548b-5p	#N/A
hsa-miR-302a-3p	#N/A
hsa-miR-181d	#N/A
hsa-miR-4423-5p	#N/A
hsa-miR-6718-5p	#N/A
hsa-miR-363-3p	#N/A
hsa-miR-4430	#N/A
hsa-miR-27a-3p	#N/A
hsa-miR-6505-5p	#N/A
NC2_00106057	#N/A
hsa-miR-501-3p	#N/A
hsa-miR-4751	#N/A
hsa-miR-548v	#N/A
hsa-miR-212-3p	#N/A
hsa-miR-27b-3p	#N/A
hsa-miR-542-5p	#N/A
hsa-miR-6503-3p	#N/A
hsa-miR-224-3p	#N/A
hsa-miR-4765	#N/A
hsa-miR-4266	#N/A
hsa-miR-382-5p	#N/A
hsa-miR-4697-3p	#N/A
hsa-miR-34c-3p	#N/A
hsa-miR-29c-5p	#N/A
hsa-miR-552	#N/A
hsa-miR-944	#N/A
hsa-miR-4534	#N/A
hsa-miR-3129-3p	#N/A
hsa-miR-5096	#N/A
hsa-miR-369-3p	#N/A
hsa-miR-331-3p	#N/A
hsa-miR-708-5p	#N/A
hsa-miR-198	#N/A
hsa-miR-103a-3p	#N/A
hsa-miR-324-5p	#N/A
hsa-miR-5089-3p	#N/A
hsa-miR-101-5p	#N/A
hsa-miR-3185	#N/A
hsa-miR-3591-3p	#N/A
hsa-miR-4472	#N/A
hsa-miR-1208	#N/A
hsa-miR-4804-5p	#N/A
hsa-miR-6129	#N/A
hsa-miR-3171	#N/A
hsa-miR-6124	#N/A
hsa-miR-649	#N/A
hsa-miR-204-5p	#N/A
hsa-miR-519d	#N/A
hsa-miR-885-3p	#N/A
hsa-miR-4299	#N/A
hsa-miR-3126-5p	#N/A
hsa-miR-4781-3p	#N/A
hsa-miR-4279	#N/A
hsa-miR-5007-5p	#N/A
hsa-miR-598	#N/A
hsa-miR-548a-3p	#N/A
hsa-miR-574-5p	#N/A
hsa-miR-3605-3p	#N/A
hsa-miR-4741	#N/A
hsa-miR-4768-5p	#N/A
hsa-miR-3913-5p	#N/A
hsa-miR-5692b	#N/A
hsa-miR-185-5p	#N/A
hsa-miR-126-5p	#N/A
hsa-miR-6511b-3p	#N/A
hsa-miR-4674	#N/A
hsa-miR-576-3p	#N/A
hsa-miR-1307-5p	#N/A
hsa-miR-3119	#N/A
hsa-miR-629-5p	#N/A
hsa-miR-3120-5p	#N/A
hsa-miR-4722-5p	#N/A
hsa-miR-5584-5p	#N/A
hsa-miR-6499-5p	#N/A
hsa-miR-1254	#N/A
hsa-miR-4789-5p	#N/A
hsa-miR-545-3p	#N/A
hsa-miR-590-3p	#N/A
hsa-miR-3691-5p	#N/A
hsa-miR-642b-3p	#N/A
hsa-miR-4535	#N/A
hsa-miR-27a-5p	#N/A
hsa-miR-4651	#N/A
hsa-miR-30e-3p	#N/A
hsa-miR-5189	#N/A
hsa-miR-3919	#N/A
hsa-miR-3677-5p	#N/A
hsa-miR-3660	#N/A
hsa-miR-3176	#N/A
hsa-miR-642a-3p	#N/A
hsa-miR-154-5p	#N/A
hsa-miR-1470	#N/A
hsa-miR-30b-3p	#N/A
hsa-miR-335-3p	#N/A
hsa-miR-6504-5p	#N/A
hsa-miR-548az-5p	#N/A
hsa-miR-548i	#N/A
hsa-miR-4255	#N/A
hsa-miR-561-3p	#N/A
hsa-miR-582-5p	#N/A
hsa-miR-4690-5p	#N/A
hsa-miR-106b-3p	#N/A
hsa-miR-3670	#N/A
hsa-miR-1587	#N/A
hsa-miR-6081	#N/A
hsa-miR-654-5p	#N/A
hsa-miR-193a-5p	#N/A
hsa-miR-3613-5p	#N/A
hsa-miR-4802-5p	#N/A
hsa-miR-4325	#N/A
hsa-miR-3165	#N/A
hsa-miR-367-3p	#N/A
hsa-miR-28-3p	#N/A
hsa-miR-5579-5p	#N/A
hsa-miR-5692c	#N/A
hsa-miR-4677-5p	#N/A
hsa-miR-192-5p	#N/A
NC1_00000215	#N/A
hsa-miR-4760-5p	#N/A
hsa-miR-3529-5p	#N/A
hsa-miR-1292-5p	#N/A
hsa-miR-4468	#N/A
hsa-miR-3622a-3p	#N/A
hsa-miR-1468	#N/A
hsa-miR-221-5p	#N/A
hsa-miR-548ak	#N/A
hsa-miR-4452	#N/A
hsa-miR-3944-5p	#N/A
hsa-miR-181a-3p	#N/A
hsa-miR-4451	#N/A
hsa-miR-378j	#N/A
hsa-miR-4728-5p	#N/A
hsa-miR-4762-3p	#N/A
hsa-miR-4799-3p	#N/A
hsa-miR-1973	#N/A
hsa-miR-4525	#N/A
hsa-miR-4478	#N/A
hsa-miR-3074-3p	#N/A
hsa-miR-452-3p	#N/A
hsa-miR-4709-5p	#N/A
hsa-miR-5007-3p	#N/A
hsa-miR-5195-3p	#N/A
hsa-miR-3195	#N/A
hsa-miR-512-3p	#N/A
hsa-miR-548aj-3p	#N/A
hsa-miR-578	#N/A
hsa-miR-4747-3p	#N/A
hsa-miR-3177-3p	#N/A
hsa-miR-127-5p	#N/A
hsa-miR-4292	#N/A
hsa-miR-4803	#N/A
hsa-miR-4261	#N/A
hsa-miR-922	#N/A
hsa-miR-4280	#N/A
hsa-miR-337-3p	#N/A
hsa-miR-3682-3p	#N/A
hsa-miR-5047	#N/A
hsa-miR-1275	#N/A
hsa-miR-509-3-5p	#N/A
hsa-miR-4426	#N/A
hsa-miR-3123	#N/A
hsa-miR-548ae	#N/A
hsa-miR-4433-3p	#N/A
hsa-miR-425-3p	#N/A
hsa-miR-6511b-5p	#N/A
hsa-miR-4796-3p	#N/A
hsa-miR-3140-5p	#N/A
hsa-miR-4789-3p	#N/A
hsa-miR-3125	#N/A
hsa-miR-138-1-3p	#N/A
hsa-miR-6501-3p	#N/A
hsa-miR-526b-5p	#N/A
hsa-miR-5681b	#N/A
hsa-miR-1288	#N/A
hsa-miR-4319	#N/A
hsa-miR-26a-2-3p	#N/A
hsa-miR-4669	#N/A
hsa-miR-4431	#N/A
hsa-miR-539-5p	#N/A
hsa-miR-3909	#N/A
hsa-miR-3117-3p	#N/A
hsa-miR-138-2-3p	#N/A
hsa-miR-302b-5p	#N/A
hsa-miR-4775	#N/A
hsa-miR-7-5p	#N/A
hsa-miR-606	#N/A
hsa-miR-633	#N/A
hsa-miR-4520a-3p	#N/A
hsa-miR-3924	#N/A
hsa-miR-143-5p	#N/A
hsa-miR-4254	#N/A
hsa-miR-1537	#N/A
hsa-miR-499a-3p	#N/A
hsa-miR-493-3p	#N/A
hsa-miR-33a-5p	#N/A
hsa-miR-4667-5p	#N/A
hsa-miR-3153	#N/A
hsa-miR-4303	#N/A
hsa-miR-1913	#N/A
hsa-miR-628-5p	#N/A
hsa-miR-597	#N/A
hsa-miR-4649-5p	#N/A
hsa-miR-504	#N/A
hsa-miR-3934-5p	#N/A
hsa-miR-2052	#N/A
hsa-miR-6511a-5p	#N/A
hsa-miR-183-5p	#N/A
hsa-miR-544a	#N/A
hsa-miR-518e-3p	#N/A
hsa-miR-5087	#N/A
hsa-miR-548l	#N/A
hsa-miR-549a	#N/A
hsa-miR-4315	#N/A
hsa-miR-548ap-5p	#N/A
hsa-miR-3188	#N/A
hsa-miR-4432	#N/A
hsa-miR-6076	#N/A
hsa-miR-5583-3p	#N/A
hsa-miR-6502-3p	#N/A
hsa-miR-5701	#N/A
hsa-miR-4676-3p	#N/A
hsa-miR-638	#N/A
hsa-miR-3130-5p	#N/A
hsa-miR-3664-3p	#N/A
hsa-miR-4791	#N/A
hsa-miR-506-5p	#N/A
hsa-miR-6134	#N/A
hsa-miR-4704-5p	#N/A
hsa-miR-4429	#N/A
hsa-miR-3621	#N/A
hsa-miR-4298	#N/A
hsa-miR-4708-5p	#N/A
hsa-miR-588	#N/A
hsa-miR-3685	#N/A
hsa-miR-548d-5p	#N/A
hsa-miR-188-3p	#N/A
hsa-miR-1236-5p	#N/A
hsa-miR-4257	#N/A
hsa-miR-4647	#N/A
hsa-miR-1914-3p	#N/A
hsa-miR-568	#N/A
hsa-miR-4764-3p	#N/A
hsa-miR-513a-5p	#N/A
hsa-miR-1179	#N/A
hsa-miR-548h-3p	#N/A
hsa-miR-4511	#N/A
hsa-miR-545-5p	#N/A
hsa-miR-6078	#N/A
hsa-miR-6715b-3p	#N/A
hsa-miR-517c-3p	#N/A
hsa-miR-5689	#N/A
hsa-miR-1305	#N/A
hsa-miR-4724-3p	#N/A
hsa-miR-301b	#N/A
hsa-miR-411-3p	#N/A
hsa-miR-2117	#N/A
hsa-miR-135a-5p	#N/A
hsa-miR-335-5p	#N/A
hsa-miR-6073	#N/A
hsa-miR-550a-3p	#N/A
hsa-miR-486-3p	#N/A
hsa-miR-769-3p	#N/A
hsa-miR-5571-3p	#N/A
hsa-miR-3158-5p	#N/A
hsa-miR-1206	#N/A
hsa-let-7f-1-3p	#N/A
hsa-miR-554	#N/A
hsa-miR-4460	#N/A
hsa-miR-4253	#N/A
hsa-miR-5585-3p	#N/A
hsa-miR-3607-3p	#N/A
hsa-miR-584-5p	#N/A
hsa-miR-3606-3p	#N/A
hsa-miR-5682	#N/A
hsa-miR-4774-5p	#N/A
hsa-miR-3686	#N/A
hsa-miR-4497	#N/A
hsa-miR-299-5p	#N/A
hsa-miR-5693	#N/A
hsa-miR-671-5p	#N/A
hsa-miR-3908	#N/A
hsa-miR-6513-5p	#N/A
hsa-miR-517-5p	#N/A
hsa-miR-200b-5p	#N/A
hsa-miR-3190-3p	#N/A
hsa-miR-3688-5p	#N/A
hsa-miR-92b-3p	#N/A
hsa-miR-4519	#N/A
hsa-miR-133a	#N/A
hsa-miR-3689a-5p	#N/A
hsa-miR-5687	#N/A
hsa-miR-516a-3p	#N/A
hsa-miR-4683	#N/A
hsa-miR-5690	#N/A
hsa-miR-3678-5p	#N/A
hsa-miR-6721-5p	#N/A
hsa-miR-4314	#N/A
hsa-miR-186-3p	#N/A
hsa-miR-409-5p	#N/A
hsa-miR-1911-3p	#N/A
hsa-miR-1912	#N/A
hsa-miR-1184	#N/A
hsa-miR-4464	#N/A
hsa-miR-6082	#N/A
hsa-miR-876-3p	#N/A
hsa-miR-139-3p	#N/A
hsa-miR-3181	#N/A
hsa-miR-3150b-3p	#N/A
hsa-miR-570-3p	#N/A
hsa-miR-1306-5p	#N/A
hsa-miR-518e-5p	#N/A
NC2_00092197	#N/A
hsa-miR-4645-3p	#N/A
hsa-miR-5011-5p	#N/A
hsa-miR-1298	#N/A
hsa-miR-182-5p	#N/A
hsa-miR-5006-5p	#N/A
hsa-miR-329	#N/A
hsa-miR-4328	#N/A
hsa-miR-4454	#N/A
hsa-miR-3691-3p	#N/A
hsa-miR-1285-3p	#N/A
hsa-miR-3622b-5p	#N/A
hsa-miR-4477b	#N/A
hsa-miR-620	#N/A
hsa-miR-302d-5p	#N/A
